# Supplementary material for: Anti-Quorum Sensing Activities of Gliptins against Pseudomonas aeruginosa and Staphylococcus aureus
Source: Biomedicines. 2022 May 18;10(5):1169. doi: 10.3390/biomedicines10051169 (PMC9138634; doi:10.3390/biomedicines10051169)
Supplement: Supplementary file 1 [file biomedicines-10-01169-s001.zip]

Archive with 1 entries (1 files):
- biomedicines-1720698-supplementary.pdf
